# Supplementary material for: Quality of Co-Prescribing NSAID and Gastroprotective Medications for Elders in The Netherlands and Its Association with the Electronic Medical Record
Source: PLoS One. 2015 Jun 25;10(6):e0129515. doi: 10.1371/journal.pone.0129515 (PMC4482496; doi:10.1371/journal.pone.0129515)
Supplement: S1 Dataset — (XLS) [file pone.0129515.s001.xls]

## Sheet: GP data supplimentary.csv
	gpno	qrt	nsaids	copres	emr	practype
1	P1	1	187	19	1	3
2	P1	2	227	32	1	3
3	P1	3	248	24	1	3
4	P1	4	238	26	1	3
5	P1	5	256	37	1	3
6	P1	6	265	47	1	3
7	P1	7	194	24	1	3
8	P1	8	229	46	1	3
9	P1	9	234	68	1	3
10	P1	10	214	44	1	3
11	P1	11	223	70	1	3
12	P1	12	239	75	1	3
13	P1	13	195	79	1	3
14	P1	14	196	82	1	3
15	P1	15	206	101	1	3
16	P1	16	214	97	1	3
17	P1	17	183	74	1	3
18	P1	18	201	62	1	3
19	P1	19	184	69	1	3
20	P1	20	231	96	1	3
21	P1	21	200	95	1	3
22	P1	22	163	54	1	3
23	P1	23	168	59	1	3
24	P1	24	153	55	1	3
104	P2	1	41	11	1	1
105	P2	2	43	18	1	1
106	P2	3	44	15	1	1
107	P2	4	38	13	1	1
108	P2	5	31	13	1	1
109	P2	6	45	14	1	1
110	P2	7	35	11	1	1
111	P2	8	39	8	1	1
112	P2	9	28	9	1	1
113	P2	10	41	12	1	1
114	P2	11	40	13	1	1
115	P2	12	28	5	1	1
116	P2	13	27	12	1	1
117	P2	14	38	14	1	1
118	P2	15	39	17	1	1
119	P2	16	27	12	1	1
120	P2	17	24	7	1	1
121	P2	18	29	7	1	1
122	P2	19	15	4	1	1
123	P2	20	23	11	1	1
124	P2	21	16	4	1	1
125	P2	22	22	10	1	1
126	P2	23	20	10	1	1
127	P2	24	17	7	1	1
128	P2	25	20	8	1	1
129	P2	26	28	19	1	1
130	P3	1	38	7	1	4
131	P3	2	40	7	1	4
132	P3	3	54	8	1	4
133	P3	4	28	7	1	4
134	P3	5	42	11	1	4
135	P3	6	42	14	1	4
136	P3	7	51	11	1	4
137	P3	8	38	14	1	4
138	P3	9	44	15	1	4
139	P3	10	38	13	1	4
140	P3	11	38	18	1	4
141	P3	12	40	19	1	4
142	P3	13	33	21	1	4
143	P3	14	39	19	1	4
144	P3	15	40	22	1	4
145	P3	16	39	18	1	4
146	P3	17	26	12	1	4
147	P3	18	28	12	1	4
148	P3	19	25	10	1	4
149	P3	20	30	10	1	4
150	P3	21	23	12	1	4
151	P3	22	30	15	1	4
152	P3	23	32	9	1	4
153	P3	24	23	4	1	4
154	P3	25	28	10	1	4
155	P3	26	39	20	1	4
220	P4	1	123	26	1	4
221	P4	2	120	21	1	4
222	P4	3	125	28	1	4
223	P4	4	119	31	1	4
224	P4	5	129	27	1	4
225	P4	6	136	32	1	4
226	P4	7	128	34	1	4
227	P4	8	130	41	1	4
228	P4	9	118	36	1	4
229	P4	10	161	51	1	4
230	P4	11	119	39	1	4
231	P4	12	134	46	1	4
232	P4	13	124	53	1	4
233	P4	14	136	52	1	4
234	P4	15	127	43	1	4
235	P4	16	133	56	1	4
236	P4	17	140	50	1	4
237	P4	18	132	51	1	4
238	P4	19	111	55	1	4
239	P4	20	104	49	1	4
240	P4	21	129	55	1	4
241	P4	22	83	42	1	4
242	P4	23	98	36	1	4
243	P4	24	103	47	1	4
244	P5	17	171	60	1	3
245	P5	18	147	45	1	3
246	P5	19	139	40	1	3
247	P5	20	118	43	1	3
248	P5	21	132	54	1	3
249	P5	22	122	40	1	3
250	P5	23	157	59	1	3
251	P5	24	143	51	1	3
252	P6	8	89	36	1	1
253	P6	9	82	40	1	1
254	P6	10	186	107	1	1
255	P6	11	92	36	1	1
256	P6	12	81	35	1	1
257	P6	13	58	22	1	1
258	P6	14	71	41	1	1
259	P6	15	91	40	1	1
260	P6	16	98	37	1	1
261	P6	17	62	27	1	1
262	P6	18	54	30	1	1
263	P6	19	47	18	1	1
264	P6	20	53	27	1	1
265	P6	21	45	22	1	1
266	P6	22	56	23	1	1
267	P6	23	44	23	1	1
268	P6	24	39	20	1	1
269	P6	25	42	25	1	1
270	P6	26	56	37	1	1
301	P7	1	32	14	1	2
302	P7	2	39	22	1	2
303	P7	3	49	23	1	2
304	P7	4	57	37	1	2
305	P7	7	41	23	1	2
306	P7	8	39	23	1	2
307	P7	9	36	26	1	2
308	P7	10	29	19	1	2
309	P7	11	44	28	1	2
310	P7	12	53	43	1	2
311	P7	13	49	39	1	2
312	P7	14	42	38	1	2
313	P7	15	51	44	1	2
314	P7	16	50	34	1	2
315	P7	17	32	24	1	2
316	P7	18	42	30	1	2
317	P7	19	34	26	1	2
318	P7	20	39	31	1	2
319	P7	21	25	20	1	2
320	P7	22	30	23	1	2
321	P7	23	27	20	1	2
322	P7	24	30	12	1	2
323	P8	1	58	13	1	3
324	P8	2	72	21	1	3
325	P8	3	52	4	1	3
326	P8	4	72	8	1	3
327	P8	5	59	7	1	3
328	P8	6	76	10	1	3
329	P8	7	71	26	1	3
330	P8	8	79	18	1	3
331	P8	9	72	17	1	3
332	P8	10	90	28	1	3
333	P8	11	95	37	1	3
334	P8	12	110	34	1	3
335	P8	13	69	25	1	3
336	P8	14	80	19	1	3
337	P8	15	65	28	1	3
338	P8	16	79	34	1	3
339	P8	17	78	41	1	3
340	P8	18	66	29	1	3
341	P8	19	58	31	1	3
342	P8	20	81	40	1	3
343	P8	21	69	27	1	3
344	P8	22	47	23	1	3
345	P8	23	63	25	1	3
346	P8	24	60	19	1	3
347	P8	25	67	25	1	3
348	P8	26	72	22	1	3
359	P9	7	28	8	1	2
360	P9	8	31	18	1	2
361	P9	9	39	16	1	2
362	P9	10	45	18	1	2
363	P9	11	25	6	1	2
364	P9	12	23	11	1	2
365	P9	13	35	15	1	2
366	P9	14	35	19	1	2
367	P9	15	22	17	1	2
368	P9	16	20	7	1	2
369	P9	17	35	18	1	2
370	P9	18	43	26	1	2
371	P9	19	23	9	1	2
372	P9	20	24	11	1	2
373	P9	21	32	16	1	2
374	P9	22	39	24	1	2
375	P9	23	24	6	1	2
376	P9	24	25	9	1	2
377	P9	25	23	9	1	2
378	P9	26	20	10	1	2
379	P10	9	84	30	1	2
380	P10	10	72	26	1	2
381	P10	11	57	20	1	2
382	P10	12	78	29	1	2
383	P10	13	72	33	1	2
384	P10	14	73	37	1	2
385	P10	15	63	32	1	2
386	P10	16	89	50	1	2
387	P10	17	74	40	1	2
388	P10	18	77	43	1	2
389	P10	19	59	30	1	2
390	P10	20	68	36	1	2
391	P10	21	62	33	1	2
392	P10	22	79	37	1	2
393	P10	23	80	37	1	2
394	P10	24	85	49	1	2
395	P10	25	89	53	1	2
396	P10	26	92	68	1	2
397	P11	15	50	16	1	2
398	P11	16	65	16	1	2
399	P11	17	51	19	1	2
400	P11	18	34	13	1	2
401	P11	19	44	7	1	2
402	P11	20	42	17	1	2
403	P11	21	38	20	1	2
404	P11	22	38	22	1	2
405	P11	23	30	18	1	2
406	P11	24	25	12	1	2
407	P11	25	50	21	1	2
408	P11	26	40	19	1	2
409	P12	27	110	83	2	2
410	P12	28	88	60	2	2
411	P13	1	13	2	2	1
412	P13	2	18	1	2	1
413	P13	3	22	5	2	1
414	P13	4	14	6	2	1
415	P13	5	10	2	2	1
416	P13	6	28	4	2	1
417	P13	7	14	7	2	1
418	P13	8	20	7	2	1
419	P13	9	21	13	2	1
420	P13	10	22	13	2	1
421	P13	11	41	19	2	1
422	P13	12	26	16	2	1
423	P13	13	30	14	2	1
424	P13	14	22	10	2	1
425	P13	15	28	15	2	1
426	P13	16	25	11	2	1
427	P13	17	32	18	2	1
428	P13	18	28	16	2	1
429	P13	19	31	9	2	1
430	P13	20	28	18	2	1
431	P13	21	32	17	2	1
432	P13	22	29	12	2	1
433	P13	23	42	22	2	1
434	P13	24	49	16	2	1
435	P13	25	43	17	2	1
436	P13	26	45	25	2	1
454	P14	1	47	39	2	1
455	P14	2	52	30	2	1
456	P14	3	41	27	2	1
457	P14	4	56	43	2	1
458	P14	5	78	67	2	1
459	P14	6	84	77	2	1
460	P14	7	52	52	2	1
461	P14	8	68	44	2	1
462	P14	9	52	36	2	1
463	P14	10	33	26	2	1
464	P14	11	33	31	2	1
465	P14	12	29	18	2	1
466	P14	13	37	35	2	1
467	P14	14	53	49	2	1
468	P14	15	36	34	2	1
469	P14	16	45	30	2	1
470	P14	17	52	40	2	1
471	P14	18	40	32	2	1
472	P14	19	50	45	2	1
473	P14	20	36	29	2	1
474	P14	21	37	33	2	1
475	P14	22	43	36	2	1
476	P14	23	57	49	2	1
477	P14	24	64	58	2	1
478	P14	25	52	43	2	1
479	P14	26	63	47	2	1
480	P15	5	134	42	2	2
481	P15	6	152	48	2	2
482	P15	7	140	44	2	2
483	P15	8	137	40	2	2
484	P15	9	132	50	2	2
485	P15	10	159	70	2	2
486	P15	11	141	36	2	2
487	P15	12	126	49	2	2
488	P15	13	122	57	2	2
489	P15	14	122	48	2	2
490	P15	15	137	53	2	2
491	P15	16	172	87	2	2
492	P15	17	203	145	2	2
493	P15	18	248	168	2	2
494	P15	19	323	272	2	2
495	P15	20	343	275	2	2
496	P15	21	323	265	2	2
497	P15	22	260	249	2	2
498	P15	23	242	228	2	2
499	P15	24	221	234	2	2
504	P16	5	23	5	2	1
505	P16	6	25	4	2	1
506	P16	7	14	4	2	1
507	P16	8	18	6	2	1
508	P16	9	17	7	2	1
509	P16	10	28	11	2	1
510	P16	11	15	5	2	1
511	P16	12	21	5	2	1
512	P16	13	22	11	2	1
513	P16	14	30	11	2	1
514	P16	15	19	5	2	1
515	P16	16	11	4	2	1
516	P16	17	12	7	2	1
517	P16	18	25	11	2	1
518	P16	19	19	7	2	1
519	P16	20	13	6	2	1
520	P16	21	16	10	2	1
521	P16	22	19	13	2	1
522	P16	23	19	14	2	1
523	P16	24	9	5	2	1
524	P16	25	18	13	2	1
525	P16	26	25	10	2	1
526	P16	27	13	8	2	1
527	P16	28	21	9	2	1
539	P17	1	53	10	2	1
540	P17	2	52	11	2	1
541	P17	3	56	13	2	1
542	P17	4	64	20	2	1
543	P17	5	53	14	2	1
544	P17	6	38	11	2	1
545	P17	7	39	12	2	1
546	P17	8	35	7	2	1
547	P17	9	30	6	2	1
548	P17	10	39	12	2	1
549	P17	11	28	8	2	1
550	P17	12	26	7	2	1
551	P17	13	25	6	2	1
552	P17	14	25	9	2	1
553	P17	15	30	9	2	1
554	P17	16	25	7	2	1
555	P17	17	29	6	2	1
556	P17	18	42	15	2	1
557	P17	19	48	13	2	1
558	P17	20	32	8	2	1
559	P17	21	36	3	2	1
560	P17	22	40	11	2	1
561	P17	23	41	7	2	1
562	P17	24	36	4	2	1
563	P18	1	79	27	2	2
564	P18	2	116	39	2	2
565	P18	3	107	23	2	2
566	P18	4	91	24	2	2
567	P18	5	77	20	2	2
568	P18	6	73	20	2	2
569	P18	7	78	24	2	2
570	P18	8	60	13	2	2
571	P18	9	76	15	2	2
572	P18	10	83	21	2	2
573	P18	11	75	18	2	2
574	P18	12	65	20	2	2
575	P18	13	66	24	2	2
576	P18	14	83	26	2	2
577	P18	15	73	25	2	2
578	P18	16	54	8	2	2
579	P18	17	60	20	2	2
580	P18	18	71	25	2	2
581	P18	19	63	21	2	2
582	P18	20	55	22	2	2
583	P18	21	62	22	2	2
584	P18	22	72	27	2	2
585	P18	23	65	33	2	2
586	P18	24	70	39	2	2
587	P18	25	77	25	2	2
588	P18	26	87	23	2	2
601	P19	1	59	18	2	1
602	P19	2	44	16	2	1
603	P19	3	47	9	2	1
604	P19	4	42	14	2	1
605	P19	5	38	13	2	1
606	P19	6	40	9	2	1
607	P19	7	33	8	2	1
608	P19	8	37	8	2	1
609	P19	9	27	8	2	1
610	P19	10	25	7	2	1
611	P19	11	17	5	2	1
612	P19	12	26	5	2	1
613	P19	13	19	6	2	1
614	P19	14	24	7	2	1
615	P19	15	28	18	2	1
616	P19	16	34	12	2	1
617	P19	17	20	12	2	1
618	P19	18	37	11	2	1
619	P19	19	28	11	2	1
620	P19	20	23	7	2	1
621	P19	21	44	25	2	1
622	P19	22	33	19	2	1
623	P19	23	31	8	2	1
624	P19	24	32	15	2	1
625	P19	25	50	22	2	1
626	P19	26	44	18	2	1
627	P20	1	74	4	2	1
628	P20	2	90	5	2	1
629	P20	3	92	8	2	1
630	P20	4	87	6	2	1
631	P20	5	80	14	2	1
632	P20	6	74	25	2	1
633	P20	7	72	20	2	1
634	P20	8	76	22	2	1
635	P20	9	70	27	2	1
636	P20	10	76	23	2	1
637	P20	11	87	20	2	1
638	P20	12	67	33	2	1
639	P20	13	57	25	2	1
640	P20	14	74	34	2	1
641	P20	15	55	33	2	1
642	P20	16	56	29	2	1
643	P20	17	57	26	2	1
644	P20	18	61	39	2	1
645	P20	19	48	24	2	1
646	P20	20	62	36	2	1
647	P20	21	9	2	2	1
648	P20	23	83	43	2	1
649	P20	24	93	62	2	1
650	P20	25	86	65	2	1
651	P20	26	94	58	2	1
652	P20	27	76	49	2	1
653	P20	28	66	41	2	1
795	P21	1	26	7	5	2
796	P21	2	40	8	5	2
797	P21	3	36	4	5	2
798	P21	4	25	1	5	2
799	P21	5	29	3	5	2
800	P21	6	30	13	5	2
801	P21	7	31	9	5	2
802	P21	8	41	14	5	2
803	P21	9	42	10	5	2
804	P21	10	22	7	5	2
805	P21	11	32	9	5	2
806	P21	12	44	19	5	2
807	P21	13	26	4	5	2
808	P21	14	37	9	5	2
809	P21	15	30	9	5	2
810	P21	16	33	12	5	2
811	P21	17	43	16	5	2
812	P21	18	37	19	5	2
813	P21	19	42	18	5	2
814	P21	20	47	17	5	2
815	P21	21	33	17	5	2
816	P21	22	34	18	5	2
817	P21	23	26	7	5	2
818	P21	24	37	15	5	2
819	P21	25	37	16	5	2
820	P21	26	33	11	5	2
821	P21	27	2	0	5	2
822	P22	1	56	25	5	2
823	P22	2	44	18	5	2
824	P22	3	43	25	5	2
825	P22	4	46	29	5	2
826	P22	5	39	20	5	2
827	P22	6	48	27	5	2
828	P22	7	49	30	5	2
829	P22	8	50	27	5	2
830	P22	9	48	21	5	2
831	P22	10	61	35	5	2
832	P22	11	46	26	5	2
833	P22	12	44	22	5	2
834	P22	13	39	24	5	2
835	P22	14	80	47	5	2
836	P22	15	53	25	5	2
837	P22	16	48	19	5	2
838	P22	17	42	22	5	2
839	P22	18	42	25	5	2
840	P22	19	29	17	5	2
841	P22	20	38	18	5	2
842	P22	21	38	19	5	2
843	P22	22	43	22	5	2
844	P22	23	38	20	5	2
845	P22	24	41	27	5	2
846	P23	9	29	6	5	1
847	P23	10	33	12	5	1
848	P23	11	20	5	5	1
849	P23	12	19	2	5	1
850	P23	13	17	6	5	1
851	P23	14	16	8	5	1
852	P23	15	24	17	5	1
853	P23	16	13	5	5	1
854	P23	17	15	8	5	1
855	P23	18	33	15	5	1
856	P23	19	17	8	5	1
857	P23	20	18	11	5	1
858	P23	21	15	8	5	1
859	P23	22	22	15	5	1
860	P23	23	18	10	5	1
861	P23	24	16	9	5	1
862	P23	25	19	14	5	1
863	P23	26	12	12	5	1
864	P24	1	96	27	5	3
865	P24	2	115	34	5	3
866	P24	3	99	24	5	3
867	P24	4	121	37	5	3
868	P24	5	125	45	5	3
869	P24	6	134	43	5	3
870	P24	7	128	41	5	3
871	P24	8	103	35	5	3
872	P24	9	106	26	5	3
873	P24	10	113	29	5	3
874	P24	11	116	29	5	3
875	P24	12	116	40	5	3
876	P24	13	126	47	5	3
877	P24	14	140	60	5	3
878	P24	15	155	58	5	3
879	P24	16	149	65	5	3
880	P24	17	149	79	5	3
881	P24	18	131	54	5	3
882	P24	19	128	63	5	3
883	P24	20	108	58	5	3
884	P24	21	98	61	5	3
885	P24	22	84	45	5	3
886	P24	23	85	56	5	3
887	P24	24	126	92	5	3
888	P24	25	135	96	5	3
889	P24	26	159	112	5	3
890	P25	1	29	13	5	1
891	P25	2	27	11	5	1
892	P25	3	33	16	5	1
893	P25	4	18	11	5	1
894	P25	5	35	17	5	1
895	P25	6	30	16	5	1
896	P25	7	34	17	5	1
897	P25	8	42	15	5	1
898	P25	9	32	11	5	1
899	P25	10	29	13	5	1
900	P25	11	28	15	5	1
901	P25	12	26	9	5	1
902	P25	13	33	13	5	1
903	P25	14	23	9	5	1
904	P25	15	25	15	5	1
905	P25	16	31	12	5	1
906	P25	17	28	4	5	1
907	P25	18	32	10	5	1
908	P25	19	29	9	5	1
909	P25	20	26	3	5	1
910	P25	21	25	10	5	1
911	P25	22	24	11	5	1
912	P25	23	30	11	5	1
913	P25	24	24	8	5	1
914	P25	25	20	5	5	1
915	P25	26	25	10	5	1
916	P25	27	21	8	5	1
917	P25	28	36	14	5	1
941	P26	1	46	12	5	3
942	P26	2	36	8	5	3
943	P26	3	44	15	5	3
944	P26	4	35	6	5	3
945	P26	5	55	6	5	3
946	P26	6	53	14	5	3
947	P26	7	55	12	5	3
948	P26	8	42	13	5	3
949	P26	9	50	15	5	3
950	P26	10	57	22	5	3
951	P26	11	39	8	5	3
952	P26	12	44	11	5	3
953	P26	13	54	21	5	3
954	P26	14	51	23	5	3
955	P26	15	71	32	5	3
956	P26	16	91	28	5	3
957	P26	17	55	36	5	3
958	P26	18	98	56	5	3
959	P26	19	103	69	5	3
960	P26	20	109	59	5	3
961	P26	21	80	31	5	3
962	P26	22	67	31	5	3
963	P26	23	61	23	5	3
964	P26	24	65	38	5	3
965	P26	25	90	62	5	3
966	P26	26	91	74	5	3
967	P27	1	22	5	5	1
968	P27	2	25	6	5	1
969	P27	3	24	18	5	1
970	P27	4	24	7	5	1
971	P27	5	28	11	5	1
972	P27	6	27	6	5	1
973	P27	7	37	12	5	1
974	P27	8	34	13	5	1
975	P27	9	25	5	5	1
976	P27	10	20	9	5	1
977	P27	11	31	8	5	1
978	P27	12	18	4	5	1
979	P27	13	32	10	5	1
980	P27	14	39	6	5	1
981	P27	15	40	8	5	1
982	P27	16	40	9	5	1
983	P27	17	46	17	5	1
984	P27	18	37	5	5	1
985	P27	19	18	5	5	1
986	P27	20	33	11	5	1
987	P27	21	36	20	5	1
988	P27	22	38	19	5	1
989	P27	23	52	26	5	1
990	P27	24	47	38	5	1
991	P27	25	43	34	5	1
992	P27	26	50	35	5	1
993	P27	27	72	44	5	1
994	P27	28	51	43	5	1
995	P28	7	40	9	5	2
996	P28	8	54	12	5	2
997	P28	9	64	9	5	2
998	P28	10	48	10	5	2
999	P28	11	42	10	5	2
1000	P28	12	61	12	5	2
1001	P28	13	54	12	5	2
1002	P28	14	48	10	5	2
1003	P28	15	45	9	5	2
1004	P28	16	40	6	5	2
1005	P28	17	44	5	5	2
1006	P28	18	43	9	5	2
1007	P28	19	44	14	5	2
1008	P28	20	43	9	5	2
1009	P28	21	44	14	5	2
1010	P28	22	60	24	5	2
1011	P28	23	48	8	5	2
1012	P28	24	61	17	5	2
1013	P28	25	58	11	5	2
1014	P28	26	48	25	5	2
1015	P29	9	10	3	5	1
1016	P29	10	12	11	5	1
1017	P29	11	16	8	5	1
1018	P29	12	9	3	5	1
1019	P29	13	12	4	5	1
1020	P29	14	11	2	5	1
1021	P29	15	10	4	5	1
1022	P29	16	12	6	5	1
1023	P29	17	12	7	5	1
1024	P29	18	14	7	5	1
1025	P29	19	10	3	5	1
1026	P29	20	8	4	5	1
1027	P29	21	9	4	5	1
1028	P29	22	10	5	5	1
1029	P29	23	10	4	5	1
1030	P29	24	11	6	5	1
1031	P29	25	15	6	5	1
1032	P29	26	15	10	5	1
1033	P29	27	4	2	5	1
1034	P29	28	3	1	5	1
1060	P30	9	54	23	5	4
1061	P30	10	53	17	5	4
1062	P30	11	42	15	5	4
1063	P30	12	37	20	5	4
1064	P30	13	36	28	5	4
1065	P30	14	38	19	5	4
1066	P30	15	30	11	5	4
1067	P30	16	52	31	5	4
1068	P30	17	38	20	5	4
1069	P30	18	46	28	5	4
1070	P30	19	41	20	5	4
1071	P30	20	65	45	5	4
1072	P30	21	50	31	5	4
1073	P30	22	58	41	5	4
1074	P30	23	60	39	5	4
1075	P30	24	62	44	5	4
1076	P30	25	44	31	5	4
1077	P30	26	61	44	5	4
1078	P31	9	33	20	5	1
1079	P31	10	38	22	5	1
1080	P31	11	32	16	5	1
1081	P31	12	21	10	5	1
1082	P31	13	32	22	5	1
1083	P31	14	29	20	5	1
1084	P31	15	31	19	5	1
1085	P31	16	28	21	5	1
1086	P31	17	31	26	5	1
1087	P31	18	22	19	5	1
1088	P31	19	21	12	5	1
1089	P31	20	23	19	5	1
1090	P31	21	14	10	5	1
1091	P31	22	20	17	5	1
1092	P31	23	19	15	5	1
1093	P31	24	18	10	5	1
1094	P31	25	16	11	5	1
1095	P31	26	15	7	5	1
1096	P31	27	18	11	5	1
1097	P31	28	18	9	5	1
1103	P32	5	2	0	5	4
1104	P32	6	6	0	5	4
1105	P32	7	6	1	5	4
1106	P32	8	23	11	5	4
1107	P32	9	13	5	5	4
1108	P32	10	17	6	5	4
1109	P32	11	19	8	5	4
1110	P32	12	21	7	5	4
1111	P32	13	21	8	5	4
1112	P32	14	20	7	5	4
1113	P32	15	28	13	5	4
1114	P32	16	30	12	5	4
1115	P32	17	24	10	5	4
1116	P32	18	28	13	5	4
1117	P32	19	30	15	5	4
1118	P32	20	35	18	5	4
1119	P32	21	40	15	5	4
1120	P32	22	38	24	5	4
1161	P33	1	67	20	5	1
1162	P33	2	61	15	5	1
1163	P33	3	66	20	5	1
1164	P33	4	74	21	5	1
1165	P33	5	55	19	5	1
1166	P33	6	71	21	5	1
1167	P33	7	71	23	5	1
1168	P33	8	81	21	5	1
1169	P33	9	50	15	5	1
1170	P33	10	64	24	5	1
1171	P33	11	40	11	5	1
1172	P33	12	60	18	5	1
1173	P33	13	60	12	5	1
1174	P33	14	63	25	5	1
1175	P33	15	77	39	5	1
1176	P33	16	60	22	5	1
1177	P33	17	62	32	5	1
1178	P33	18	89	42	5	1
1179	P33	19	65	20	5	1
1180	P33	20	69	29	5	1
1181	P33	21	66	29	5	1
1182	P33	22	74	34	5	1
1183	P33	23	71	32	5	1
1184	P33	24	63	31	5	1
1185	P33	25	70	32	5	1
1186	P33	26	74	33	5	1
1217	P34	1	9	2	5	1
1218	P34	2	16	4	5	1
1219	P34	3	12	6	5	1
1220	P34	4	11	2	5	1
1221	P34	5	18	3	5	1
1222	P34	6	14	7	5	1
1223	P34	7	14	6	5	1
1224	P34	8	7	0	5	1
1225	P34	9	21	4	5	1
1226	P34	10	21	5	5	1
1227	P34	11	13	4	5	1
1228	P34	12	20	8	5	1
1229	P34	13	24	13	5	1
1230	P34	14	20	4	5	1
1231	P34	15	21	6	5	1
1232	P34	16	17	9	5	1
1233	P34	17	13	6	5	1
1234	P34	18	24	7	5	1
1235	P34	19	24	12	5	1
1236	P34	20	16	2	5	1
1237	P34	21	16	5	5	1
1238	P34	22	24	7	5	1
1239	P34	23	24	6	5	1
1240	P34	24	25	10	5	1
1241	P34	25	21	7	5	1
1242	P34	26	29	8	5	1
1243	P35	1	25	8	5	1
1244	P35	2	22	4	5	1
1245	P35	3	23	0	5	1
1246	P35	4	20	3	5	1
1247	P35	5	18	5	5	1
1248	P35	6	27	3	5	1
1249	P35	7	34	11	5	1
1250	P35	8	20	8	5	1
1251	P35	9	30	10	5	1
1252	P35	10	36	12	5	1
1253	P35	11	24	8	5	1
1254	P35	12	23	9	5	1
1255	P35	13	28	12	5	1
1256	P35	14	20	6	5	1
1257	P35	15	25	19	5	1
1258	P35	16	33	19	5	1
1259	P35	17	29	16	5	1
1260	P35	18	26	14	5	1
1261	P35	19	30	15	5	1
1262	P35	20	13	5	5	1
1263	P35	21	25	13	5	1
1264	P35	22	19	10	5	1
1265	P35	23	32	20	5	1
1266	P35	24	24	10	5	1
1267	P35	25	34	16	5	1
1268	P35	26	38	18	5	1
1269	P36	1	37	5	5	1
1270	P36	2	32	6	5	1
1271	P36	3	24	7	5	1
1272	P36	4	29	12	5	1
1273	P36	5	15	11	5	1
1274	P36	6	27	9	5	1
1275	P36	7	31	24	5	1
1276	P36	8	31	21	5	1
1277	P36	9	21	16	5	1
1278	P36	10	18	6	5	1
1279	P36	11	23	11	5	1
1280	P36	12	15	6	5	1
1281	P36	13	13	8	5	1
1282	P36	14	21	11	5	1
1283	P36	15	13	4	5	1
1284	P36	16	24	11	5	1
1285	P36	17	13	7	5	1
1286	P36	18	24	9	5	1
1287	P36	19	20	7	5	1
1288	P36	20	21	12	5	1
1289	P36	21	15	7	5	1
1290	P36	22	18	9	5	1
1291	P36	23	14	3	5	1
1292	P36	24	22	10	5	1
1293	P36	25	14	4	5	1
1294	P36	26	21	9	5	1
1295	P37	1	70	29	5	1
1296	P37	2	85	36	5	1
1297	P37	3	93	46	5	1
1298	P37	4	87	44	5	1
1299	P37	5	75	35	5	1
1300	P37	6	78	33	5	1
1301	P37	7	98	40	5	1
1302	P37	8	73	28	5	1
1303	P37	9	101	53	5	1
1304	P37	10	86	38	5	1
1305	P37	11	65	36	5	1
1306	P37	12	85	38	5	1
1307	P37	13	81	36	5	1
1308	P37	14	73	31	5	1
1309	P37	15	67	31	5	1
1310	P37	16	56	20	5	1
1311	P37	17	65	29	5	1
1312	P37	18	56	28	5	1
1313	P37	19	78	42	5	1
1314	P37	20	73	29	5	1
1315	P37	21	77	29	5	1
1316	P37	22	67	30	5	1
1317	P37	23	94	34	5	1
1318	P37	24	74	38	5	1
1319	P37	25	62	27	5	1
1320	P37	26	91	54	5	1
1321	P38	1	52	28	5	1
1322	P38	2	52	23	5	1
1323	P38	3	47	18	5	1
1324	P38	4	46	21	5	1
1325	P38	5	61	31	5	1
1326	P38	6	59	33	5	1
1327	P38	7	35	13	5	1
1328	P38	8	31	15	5	1
1329	P38	9	46	26	5	1
1330	P38	10	45	21	5	1
1331	P38	11	36	19	5	1
1332	P38	12	44	36	5	1
1333	P38	13	41	28	5	1
1334	P38	14	62	60	5	1
1335	P38	15	54	49	5	1
1336	P38	16	50	48	5	1
1337	P38	17	62	59	5	1
1338	P38	18	70	62	5	1
1339	P38	19	42	37	5	1
1340	P38	20	63	41	5	1
1341	P38	21	54	44	5	1
1342	P38	22	49	38	5	1
1343	P38	23	42	39	5	1
1344	P38	24	52	46	5	1
1345	P38	25	66	67	5	1
1346	P38	26	56	56	5	1
1363	P39	17	138	79	6	2
1364	P39	18	136	83	6	2
1365	P39	19	147	87	6	2
1366	P39	20	160	90	6	2
1367	P39	21	127	67	6	2
1368	P39	22	147	96	6	2
1369	P39	23	172	96	6	2
1370	P39	24	152	92	6	2
1371	P39	25	153	86	6	2
1372	P39	26	104	57	6	2
1379	P40	21	40	19	6	1
1380	P40	22	31	12	6	1
1381	P40	23	36	18	6	1
1382	P40	24	32	14	6	1
1383	P40	25	49	26	6	1
1384	P40	26	41	22	6	1
1385	P41	24	48	16	6	1
1386	P41	25	62	27	6	1
1387	P41	26	78	29	6	1
1398	P42	5	42	9	6	1
1399	P42	6	36	11	6	1
1400	P42	7	38	13	6	1
1401	P42	8	51	11	6	1
1402	P42	9	48	16	6	1
1403	P42	10	41	12	6	1
1404	P42	11	39	11	6	1
1405	P42	12	44	11	6	1
1406	P42	13	37	9	6	1
1407	P42	14	53	5	6	1
1408	P42	15	41	6	6	1
1409	P42	16	39	14	6	1
1410	P42	17	37	17	6	1
1411	P42	18	38	16	6	1
1412	P42	19	37	12	6	1
1413	P42	20	43	21	6	1
1414	P42	21	36	12	6	1
1415	P42	22	45	15	6	1
1416	P42	23	40	25	6	1
1417	P42	24	37	16	6	1
1418	P42	25	35	12	6	1
1419	P42	26	55	21	6	1
1420	P43	5	66	26	6	1
1421	P43	6	40	28	6	1
1422	P43	7	43	39	6	1
1423	P43	8	51	57	6	1
1424	P43	9	54	48	6	1
1425	P43	10	66	58	6	1
1426	P43	11	64	54	6	1
1427	P43	12	67	58	6	1
1428	P43	13	56	53	6	1
1429	P43	14	56	52	6	1
1430	P43	15	57	59	6	1
1431	P43	16	63	58	6	1
1432	P43	17	82	69	6	1
1433	P43	18	60	40	6	1
1434	P43	19	55	38	6	1
1435	P43	20	61	40	6	1
1436	P43	21	58	31	6	1
1437	P43	22	61	39	6	1
1438	P43	23	47	32	6	1
1439	P43	24	54	31	6	1
1440	P43	25	49	33	6	1
1441	P43	26	72	43	6	1
1442	P44	9	70	24	6	2
1443	P44	10	51	27	6	2
1444	P44	11	70	23	6	2
1445	P44	12	64	33	6	2
1446	P44	13	59	30	6	2
1447	P44	14	68	29	6	2
1448	P44	15	72	34	6	2
1449	P44	16	56	25	6	2
1450	P44	17	48	24	6	2
1451	P44	18	46	27	6	2
1452	P44	19	38	16	6	2
1453	P44	20	43	25	6	2
1454	P44	21	38	17	6	2
1455	P44	22	46	14	6	2
1456	P44	23	44	13	6	2
1457	P44	24	31	12	6	2
1458	P44	25	29	17	6	2
1459	P44	26	32	13	6	2
1460	P45	7	39	20	6	1
1461	P45	8	55	27	6	1
1462	P45	9	41	26	6	1
1463	P45	10	32	13	6	1
1464	P45	11	19	7	6	1
1465	P45	12	39	12	6	1
1466	P45	13	34	12	6	1
1467	P45	14	45	24	6	1
1468	P45	15	30	18	6	1
1469	P45	16	56	36	6	1
1470	P45	17	64	48	6	1
1471	P45	18	59	40	6	1
1472	P45	19	69	56	6	1
1473	P45	20	63	45	6	1
1474	P45	21	74	57	6	1
1475	P45	22	90	79	6	1
1476	P45	23	92	91	6	1
1477	P45	24	89	77	6	1
1478	P45	25	84	80	6	1
1479	P45	26	89	76	6	1
1480	P46	9	20	5	6	1
1481	P46	10	17	5	6	1
1482	P46	11	20	4	6	1
1483	P46	12	33	6	6	1
1484	P46	13	33	6	6	1
1485	P46	14	23	7	6	1
1486	P46	15	28	5	6	1
1487	P46	16	30	11	6	1
1488	P46	17	38	20	6	1
1489	P46	18	42	26	6	1
1490	P46	19	24	14	6	1
1491	P46	20	61	45	6	1
1492	P46	21	43	37	6	1
1493	P46	22	40	20	6	1
1494	P46	23	24	18	6	1
1495	P46	24	52	30	6	1
1496	P46	25	31	16	6	1
1497	P46	26	45	31	6	1
1523	P47	10	81	22	6	1
1524	P47	11	117	29	6	1
1525	P47	12	115	32	6	1
1526	P47	13	95	23	6	1
1527	P47	14	90	27	6	1
1528	P47	15	72	25	6	1
1529	P47	16	75	26	6	1
1530	P47	17	84	19	6	1
1531	P47	18	107	50	6	1
1532	P47	19	89	39	6	1
1533	P47	20	81	39	6	1
1534	P47	21	102	37	6	1
1535	P47	22	90	31	6	1
1536	P47	23	61	28	6	1
1537	P47	24	60	21	6	1
1538	P47	25	74	21	6	1
1539	P47	26	75	25	6	1
1540	P48	10	23	6	6	1
1541	P48	11	35	13	6	1
1542	P48	12	27	6	6	1
1543	P48	13	36	24	6	1
1544	P48	14	35	21	6	1
1545	P48	15	37	20	6	1
1546	P48	16	38	11	6	1
1547	P48	17	42	26	6	1
1548	P48	18	71	59	6	1
1549	P48	19	89	73	6	1
1550	P48	20	66	57	6	1
1551	P48	21	58	44	6	1
1552	P48	22	70	48	6	1
1553	P48	23	91	65	6	1
1554	P48	24	85	70	6	1
1555	P48	25	67	46	6	1
1556	P48	26	61	36	6	1
1557	P49	10	34	26	6	1
1558	P49	11	57	31	6	1
1559	P49	12	51	20	6	1
1560	P49	13	53	24	6	1
1561	P49	14	42	25	6	1
1562	P49	15	30	13	6	1
1563	P49	16	26	15	6	1
1564	P49	17	32	14	6	1
1565	P49	18	71	44	6	1
1566	P49	19	61	45	6	1
1567	P49	20	53	35	6	1
1568	P49	21	56	41	6	1
1569	P49	22	50	40	6	1
1570	P49	23	65	43	6	1
1571	P49	24	52	41	6	1
1572	P49	25	51	32	6	1
1573	P49	26	40	30	6	1
1574	P50	19	60	45	6	1
1575	P50	20	59	44	6	1
1576	P50	21	63	43	6	1
1577	P50	22	95	76	6	1
1578	P50	23	63	51	6	1
1579	P50	24	76	66	6	1
1580	P50	25	60	59	6	1
1581	P50	26	54	46	6	1
1582	P51	21	63	23	6	1
1583	P51	22	78	34	6	1
1584	P51	23	79	27	6	1
1585	P51	24	73	25	6	1
1586	P51	25	73	27	6	1
1587	P51	26	88	42	6	1
1588	P52	23	19	4	6	1
1589	P52	24	31	18	6	1
1590	P52	25	36	21	6	1
1591	P52	26	43	25	6	1
1592	P53	1	94	22	7	3
1593	P53	2	94	24	7	3
1594	P53	3	100	31	7	3
1595	P53	4	93	29	7	3
1596	P53	5	88	30	7	3
1597	P53	6	100	36	7	3
1598	P53	7	123	50	7	3
1599	P53	8	88	27	7	3
1600	P53	9	96	35	7	3
1601	P53	10	79	26	7	3
1602	P53	11	80	28	7	3
1603	P53	12	96	34	7	3
1604	P53	13	92	36	7	3
1605	P53	14	104	41	7	3
1606	P53	15	95	49	7	3
1607	P53	16	99	57	7	3
1608	P53	17	107	58	7	3
1609	P53	18	100	46	7	3
1610	P53	19	94	48	7	3
1611	P53	20	124	61	7	3
1612	P53	21	107	57	7	3
1613	P53	22	119	54	7	3
1614	P53	23	129	73	7	3
1615	P53	24	143	83	7	3
1616	P53	25	132	61	7	3
1617	P53	26	108	57	7	3
1618	P54	7	49	14	7	1
1619	P54	8	37	6	7	1
1620	P54	9	47	4	7	1
1621	P54	10	55	9	7	1
1622	P54	11	51	8	7	1
1623	P54	12	64	13	7	1
1624	P54	13	77	24	7	1
1625	P54	14	83	22	7	1
1626	P54	15	57	9	7	1
1627	P54	16	60	11	7	1
1628	P54	17	56	16	7	1
1629	P54	18	49	16	7	1
1630	P54	19	50	14	7	1
1631	P54	20	61	20	7	1
1632	P54	21	51	19	7	1
1633	P54	22	64	26	7	1
1634	P54	23	59	25	7	1
1635	P54	24	51	14	7	1
1636	P54	25	64	22	7	1
1637	P54	26	50	18	7	1
1638	P55	1	92	10	7	3
1639	P55	2	80	4	7	3
1640	P55	3	81	6	7	3
1641	P55	4	77	6	7	3
1642	P55	5	81	8	7	3
1643	P55	6	86	9	7	3
1644	P55	7	79	11	7	3
1645	P55	8	92	15	7	3
1646	P55	9	127	27	7	3
1647	P55	10	117	21	7	3
1648	P55	11	112	16	7	3
1649	P55	12	88	19	7	3
1650	P55	13	113	34	7	3
1651	P55	14	115	32	7	3
1652	P55	15	115	27	7	3
1653	P55	16	108	33	7	3
1654	P55	17	95	33	7	3
1655	P55	18	117	42	7	3
1656	P55	19	106	28	7	3
1657	P55	20	104	40	7	3
1658	P55	21	59	21	7	3
1659	P55	22	105	40	7	3
1660	P55	23	92	38	7	3
1661	P55	24	80	39	7	3
1662	P55	25	92	46	7	3
1663	P55	26	96	40	7	3
1664	P55	27	88	31	7	3
1665	P55	28	74	28	7	3
1666	P56	1	60	14	7	1
1667	P56	2	62	12	7	1
1668	P56	3	59	8	7	1
1669	P56	4	61	20	7	1
1670	P56	5	36	15	7	1
1671	P56	6	36	10	7	1
1672	P56	7	33	14	7	1
1673	P56	8	27	13	7	1
1674	P56	9	41	11	7	1
1675	P56	10	31	16	7	1
1676	P56	11	48	15	7	1
1677	P56	12	55	20	7	1
1678	P56	13	53	17	7	1
1679	P56	14	67	37	7	1
1680	P56	15	53	10	7	1
1681	P56	16	45	27	7	1
1682	P56	17	33	18	7	1
1683	P56	18	40	24	7	1
1684	P56	19	55	28	7	1
1685	P56	20	47	27	7	1
1686	P56	21	58	27	7	1
1687	P56	22	50	29	7	1
1688	P56	23	50	25	7	1
1689	P56	24	57	38	7	1
1690	P56	25	55	32	7	1
1691	P56	26	56	30	7	1
1692	P57	1	88	23	7	4
1693	P57	2	97	36	7	4
1694	P57	3	83	25	7	4
1695	P57	4	92	29	7	4
1696	P57	5	94	38	7	4
1697	P57	6	77	22	7	4
1698	P57	7	73	25	7	4
1699	P57	8	86	25	7	4
1700	P57	9	90	26	7	4
1701	P57	10	68	16	7	4
1702	P57	11	65	19	7	4
1703	P57	12	67	26	7	4
1704	P57	13	70	32	7	4
1705	P57	14	109	41	7	4
1706	P57	15	71	30	7	4
1707	P57	16	106	34	7	4
1708	P57	17	80	25	7	4
1709	P57	18	84	38	7	4
1710	P57	19	92	36	7	4
1711	P57	20	78	38	7	4
1712	P57	21	112	59	7	4
1713	P57	22	96	49	7	4
1714	P57	23	77	38	7	4
1715	P57	24	83	41	7	4
1716	P57	25	85	41	7	4
1717	P57	26	109	69	7	4
1718	P58	1	71	15	7	1
1719	P58	2	55	8	7	1
1720	P58	3	76	14	7	1
1721	P58	4	78	23	7	1
1722	P58	5	62	23	7	1
1723	P58	6	86	28	7	1
1724	P58	7	62	24	7	1
1725	P58	8	67	21	7	1
1726	P58	9	76	28	7	1
1727	P58	10	80	20	7	1
1728	P58	11	58	11	7	1
1729	P58	12	54	14	7	1
1730	P58	13	74	29	7	1
1731	P58	14	85	25	7	1
1732	P58	15	80	25	7	1
1733	P58	16	66	31	7	1
1734	P58	17	53	22	7	1
1735	P58	18	47	19	7	1
1736	P58	19	73	20	7	1
1737	P58	20	54	23	7	1
1738	P58	21	61	27	7	1
1739	P58	22	52	24	7	1
1740	P58	23	49	15	7	1
1741	P58	24	60	17	7	1
1742	P58	25	58	18	7	1
1743	P58	26	71	24	7	1
1744	P59	1	68	15	7	1
1745	P59	2	48	13	7	1
1746	P59	3	35	16	7	1
1747	P59	4	42	11	7	1
1748	P59	5	45	15	7	1
1749	P59	6	36	13	7	1
1750	P59	7	31	13	7	1
1751	P59	8	36	8	7	1
1752	P59	9	40	17	7	1
1753	P59	10	31	7	7	1
1754	P59	11	28	3	7	1
1755	P59	12	23	3	7	1
1756	P59	13	37	16	7	1
1757	P59	14	46	19	7	1
1758	P59	15	54	26	7	1
1759	P59	16	32	21	7	1
1760	P59	17	23	9	7	1
1761	P59	18	38	14	7	1
1762	P59	19	43	19	7	1
1763	P59	20	33	17	7	1
1764	P59	21	40	22	7	1
1765	P59	22	43	17	7	1
1766	P59	23	28	11	7	1
1767	P59	24	30	16	7	1
1768	P59	25	37	11	7	1
1769	P59	26	33	12	7	1
1770	P60	1	113	32	7	2
1771	P60	2	119	43	7	2
1772	P60	3	113	30	7	2
1773	P60	4	105	35	7	2
1774	P60	5	63	18	7	2
1775	P60	6	137	32	7	2
1776	P60	7	118	39	7	2
1777	P60	8	94	34	7	2
1778	P60	9	110	52	7	2
1779	P60	10	102	52	7	2
1780	P60	11	73	19	7	2
1781	P60	12	73	26	7	2
1782	P60	13	99	56	7	2
1783	P60	14	139	80	7	2
1784	P60	15	104	57	7	2
1785	P60	16	138	92	7	2
1786	P60	17	106	64	7	2
1787	P60	18	115	69	7	2
1788	P60	19	138	95	7	2
1789	P60	20	98	59	7	2
1790	P60	21	100	50	7	2
1791	P60	22	126	55	7	2
1792	P60	23	130	62	7	2
1793	P60	24	104	50	7	2
1794	P60	25	95	55	7	2
1795	P60	26	109	65	7	2
1796	P60	27	117	55	7	2
1797	P60	28	118	58	7	2
1798	P61	1	51	8	7	1
1799	P61	2	42	7	7	1
1800	P61	3	57	14	7	1
1801	P61	4	52	18	7	1
1802	P61	5	68	17	7	1
1803	P61	6	69	16	7	1
1804	P61	7	69	27	7	1
1805	P61	8	83	34	7	1
1806	P61	9	64	30	7	1
1807	P61	10	64	26	7	1
1808	P61	11	40	10	7	1
1809	P61	12	45	8	7	1
1810	P61	13	40	20	7	1
1811	P61	14	55	22	7	1
1812	P61	15	55	25	7	1
1813	P61	16	44	19	7	1
1814	P61	17	70	32	7	1
1815	P61	18	69	34	7	1
1816	P61	19	53	26	7	1
1817	P61	20	59	19	7	1
1818	P61	21	66	24	7	1
1819	P61	22	53	24	7	1
1820	P61	23	51	22	7	1
1821	P61	24	44	15	7	1
1822	P61	25	63	30	7	1
1823	P61	26	47	16	7	1
1824	P62	1	32	11	7	1
1825	P62	2	33	19	7	1
1826	P62	3	32	13	7	1
1827	P62	4	25	9	7	1
1828	P62	5	26	11	7	1
1829	P62	6	34	18	7	1
1830	P62	7	21	8	7	1
1831	P62	8	25	8	7	1
1832	P62	9	31	9	7	1
1833	P62	10	36	17	7	1
1834	P62	11	16	6	7	1
1835	P62	12	27	10	7	1
1836	P62	13	29	19	7	1
1837	P62	14	35	15	7	1
1838	P62	15	20	11	7	1
1839	P62	16	34	17	7	1
1840	P62	17	38	22	7	1
1841	P62	18	25	15	7	1
1842	P62	19	37	20	7	1
1843	P62	20	45	32	7	1
1844	P62	21	36	16	7	1
1845	P62	22	40	33	7	1
1846	P62	23	34	24	7	1
1847	P62	24	41	28	7	1
1848	P62	25	33	18	7	1
1849	P62	26	34	22	7	1
1850	P63	1	48	4	7	2
1851	P63	2	29	6	7	2
1852	P63	3	34	4	7	2
1853	P63	4	27	4	7	2
1854	P63	5	23	6	7	2
1855	P63	6	28	8	7	2
1856	P63	7	31	5	7	2
1857	P63	8	28	5	7	2
1858	P63	9	39	3	7	2
1859	P63	10	46	11	7	2
1860	P63	11	42	4	7	2
1861	P63	12	43	6	7	2
1862	P63	13	41	15	7	2
1863	P63	14	61	13	7	2
1864	P63	15	49	14	7	2
1865	P63	16	43	15	7	2
1866	P63	17	35	16	7	2
1867	P63	18	32	11	7	2
1868	P63	19	38	19	7	2
1869	P63	20	59	20	7	2
1870	P63	21	53	25	7	2
1871	P63	22	54	22	7	2
1872	P63	23	54	21	7	2
1873	P63	24	73	33	7	2
1874	P63	25	66	22	7	2
1875	P63	26	69	25	7	2
1876	P63	27	52	17	7	2
1877	P63	28	56	18	7	2
1878	P64	1	215	18	7	2
1879	P64	2	242	25	7	2
1880	P64	3	222	43	7	2
1881	P64	4	253	35	7	2
1882	P64	5	209	37	7	2
1883	P64	6	146	27	7	2
1884	P64	7	161	44	7	2
1885	P64	8	167	66	7	2
1886	P64	9	133	41	7	2
1887	P64	10	135	34	7	2
1888	P64	11	115	38	7	2
1889	P64	12	125	41	7	2
1890	P64	13	172	79	7	2
1891	P64	14	153	73	7	2
1892	P64	15	130	62	7	2
1893	P64	16	152	85	7	2
1894	P64	17	126	63	7	2
1895	P64	18	161	85	7	2
1896	P64	19	195	109	7	2
1897	P64	20	196	112	7	2
1898	P64	21	146	75	7	2
1899	P64	22	121	52	7	2
1900	P64	23	148	79	7	2
1901	P64	24	144	77	7	2
1902	P64	25	126	70	7	2
1903	P64	26	111	57	7	2
1916	P65	13	43	14	7	2
1917	P65	14	39	15	7	2
1918	P65	15	49	31	7	2
1919	P65	16	63	31	7	2
1920	P65	17	46	21	7	2
1921	P65	18	64	36	7	2
1922	P65	19	52	21	7	2
1923	P65	20	44	16	7	2
1924	P65	21	34	12	7	2
1925	P65	22	49	19	7	2
1926	P65	23	42	19	7	2
1927	P65	24	30	11	7	2
1928	P65	25	28	13	7	2
1929	P65	26	31	13	7	2
1930	P65	27	23	14	7	2
1931	P65	28	32	11	7	2
1932	P66	1	131	42	7	3
1933	P66	2	119	30	7	3
1934	P66	3	113	28	7	3
1935	P66	4	123	34	7	3
1936	P66	5	148	24	7	3
1937	P66	6	131	29	7	3
1938	P66	7	138	48	7	3
1939	P66	8	157	53	7	3
1940	P66	9	145	50	7	3
1941	P66	10	153	58	7	3
1942	P66	11	117	41	7	3
1943	P66	12	127	46	7	3
1944	P66	13	148	69	7	3
1945	P66	14	170	61	7	3
1946	P66	15	157	75	7	3
1947	P66	16	152	68	7	3
1948	P66	17	144	60	7	3
1949	P66	18	164	66	7	3
1950	P66	19	155	69	7	3
1951	P66	20	160	64	7	3
1952	P66	21	169	86	7	3
1953	P66	22	153	75	7	3
1954	P66	23	181	103	7	3
1955	P66	24	156	88	7	3
1956	P66	25	111	51	7	3
1957	P66	26	142	67	7	3
1958	P67	5	102	76	7	4
1959	P67	6	106	77	7	4
1960	P67	7	107	70	7	4
1961	P67	8	93	61	7	4
1962	P67	9	90	56	7	4
1963	P67	10	90	56	7	4
1964	P67	11	76	25	7	4
1965	P67	12	93	45	7	4
1966	P67	13	69	29	7	4
1967	P67	14	113	51	7	4
1968	P67	15	112	62	7	4
1969	P67	16	94	48	7	4
1970	P67	17	98	51	7	4
1971	P67	18	107	46	7	4
1972	P67	19	95	44	7	4
1973	P67	20	94	40	7	4
1974	P67	21	80	30	7	4
1975	P67	22	94	44	7	4
1976	P67	23	113	46	7	4
1977	P67	24	110	40	7	4
1978	P67	25	102	46	7	4
1979	P67	26	88	41	7	4
2002	P68	5	32	5	7	1
2003	P68	6	21	2	7	1
2004	P68	7	29	7	7	1
2005	P68	8	32	8	7	1
2006	P68	9	33	10	7	1
2007	P68	10	33	3	7	1
2008	P68	11	27	5	7	1
2009	P68	12	27	7	7	1
2010	P68	13	30	10	7	1
2011	P68	14	27	12	7	1
2012	P68	15	27	12	7	1
2013	P68	16	23	12	7	1
2014	P68	17	24	11	7	1
2015	P68	18	26	11	7	1
2016	P68	19	22	4	7	1
2017	P68	20	33	8	7	1
2018	P68	21	13	2	7	1
2019	P68	22	15	2	7	1
2020	P68	23	23	6	7	1
2021	P68	24	22	6	7	1
2022	P68	25	32	12	7	1
2023	P68	26	24	7	7	1
2024	P69	6	4	2	7	1
2025	P69	7	10	5	7	1
2026	P69	8	14	7	7	1
2027	P69	9	18	5	7	1
2028	P69	10	11	5	7	1
2029	P69	11	11	5	7	1
2030	P69	12	13	7	7	1
2031	P69	13	14	8	7	1
2032	P69	14	11	4	7	1
2033	P69	15	27	16	7	1
2034	P69	16	22	11	7	1
2035	P69	17	17	9	7	1
2036	P69	18	18	11	7	1
2037	P69	19	13	8	7	1
2038	P69	20	28	15	7	1
2039	P69	21	33	11	7	1
2040	P69	22	33	12	7	1
2041	P69	23	27	13	7	1
2042	P69	24	42	13	7	1
2043	P69	25	22	17	7	1
2044	P69	26	27	15	7	1
2045	P70	17	16	6	7	1
2046	P70	18	92	43	7	1
2047	P70	19	74	52	7	1
2048	P70	20	52	27	7	1
2049	P70	21	34	19	7	1
2050	P70	22	30	7	7	1
2051	P70	23	46	18	7	1
2052	P70	24	57	39	7	1
2053	P70	25	61	43	7	1
2054	P70	26	49	19	7	1
2055	P71	1	41	20	7	1
2056	P71	2	37	17	7	1
2057	P71	3	34	12	7	1
2058	P71	4	45	19	7	1
2059	P71	5	25	9	7	1
2060	P71	6	32	14	7	1
2061	P71	7	37	15	7	1
2062	P71	8	36	16	7	1
2063	P71	9	35	13	7	1
2064	P71	10	32	12	7	1
2065	P71	11	29	9	7	1
2066	P71	12	31	12	7	1
2067	P71	13	37	20	7	1
2068	P71	14	20	6	7	1
2069	P71	15	32	11	7	1
2070	P71	16	61	60	7	1
2071	P71	17	38	20	7	1
2072	P71	18	34	22	7	1
2073	P71	19	29	24	7	1
2074	P71	20	50	30	7	1
2075	P71	21	41	17	7	1
2076	P71	22	31	18	7	1
2077	P71	23	26	15	7	1
2078	P71	24	39	29	7	1
2079	P71	25	33	21	7	1
2080	P71	26	35	21	7	1
2081	P72	5	81	14	7	4
2082	P72	6	88	15	7	4
2083	P72	7	67	12	7	4
2084	P72	8	72	12	7	4
2085	P72	9	72	14	7	4
2086	P72	10	71	12	7	4
2087	P72	11	75	17	7	4
2088	P72	12	71	16	7	4
2089	P72	13	77	15	7	4
2090	P72	14	74	19	7	4
2091	P72	15	91	21	7	4
2092	P72	16	85	25	7	4
2093	P72	17	85	27	7	4
2094	P72	18	86	33	7	4
2095	P72	19	96	34	7	4
2096	P72	20	117	41	7	4
2097	P72	21	78	37	7	4
2098	P72	22	108	49	7	4
2099	P72	23	113	36	7	4
2100	P72	24	119	64	7	4
2101	P72	25	95	33	7	4
2102	P72	26	104	33	7	4
2103	P73	17	29	19	7	1
2104	P73	18	23	14	7	1
2105	P73	19	27	14	7	1
2106	P73	20	28	16	7	1
2107	P73	21	32	20	7	1
2108	P73	22	38	26	7	1
2109	P73	23	31	22	7	1
2110	P73	24	30	21	7	1
2111	P73	25	35	25	7	1
2112	P73	26	37	27	7	1
2113	P74	5	43	9	8	1
2114	P74	6	52	14	8	1
2115	P74	7	41	11	8	1
2116	P74	8	54	19	8	1
2117	P74	9	37	18	8	1
2118	P74	10	56	19	8	1
2119	P74	11	49	23	8	1
2120	P74	12	51	18	8	1
2121	P74	13	43	13	8	1
2122	P74	14	50	20	8	1
2123	P74	15	49	23	8	1
2124	P74	16	48	12	8	1
2125	P74	17	47	13	8	1
2126	P74	18	38	16	8	1
2127	P74	19	37	13	8	1
2128	P74	20	38	18	8	1
2129	P74	21	34	16	8	1
2130	P74	22	46	31	8	1
2131	P74	23	45	21	8	1
2132	P74	24	26	14	8	1
2133	P74	25	25	11	8	1
2134	P74	26	32	12	8	1
2135	P75	13	78	24	8	3
2136	P75	14	150	82	8	3
2137	P75	15	168	107	8	3
2138	P75	16	170	110	8	3
2139	P75	17	170	101	8	3
2140	P75	18	171	99	8	3
2141	P75	19	166	90	8	3
2142	P75	20	144	84	8	3
2143	P75	21	149	102	8	3
2144	P75	22	148	88	8	3
2145	P75	23	142	99	8	3
2146	P75	24	127	83	8	3
2147	P75	25	125	74	8	3
2148	P75	26	128	77	8	3
2149	P76	27	150	69	8	3
2150	P76	28	194	81	8	3
2157	P77	9	111	51	8	3
2158	P77	10	92	47	8	3
2159	P77	11	114	76	8	3
2160	P77	12	124	64	8	3
2161	P77	13	87	60	8	3
2162	P77	14	116	73	8	3
2163	P77	15	143	88	8	3
2164	P77	16	128	63	8	3
2165	P77	17	104	60	8	3
2166	P77	18	154	110	8	3
2167	P77	19	114	69	8	3
2168	P77	20	101	52	8	3
2169	P77	21	107	75	8	3
2170	P77	22	110	61	8	3
2171	P77	23	118	71	8	3
2172	P77	24	88	43	8	3
2173	P77	25	86	46	8	3
2174	P77	26	135	77	8	3
2175	P77	27	135	78	8	3
2176	P77	28	128	81	8	3
2177	P78	13	74	19	8	2
2178	P78	14	66	24	8	2
2179	P78	15	61	22	8	2
2180	P78	16	61	25	8	2
2181	P78	17	44	16	8	2
2182	P78	18	59	24	8	2
2183	P78	19	86	39	8	2
2184	P78	20	65	36	8	2
2185	P78	21	64	26	8	2
2186	P78	22	49	29	8	2
2187	P78	23	70	42	8	2
2188	P78	24	47	30	8	2
2189	P78	25	83	46	8	2
2190	P78	26	67	31	8	2
2191	P79	13	20	12	8	1
2192	P79	14	17	17	8	1
2193	P79	15	11	6	8	1
2194	P79	16	16	11	8	1
2195	P79	17	21	18	8	1
2196	P79	18	27	28	8	1
2197	P79	19	18	12	8	1
2198	P79	20	18	8	8	1
2199	P79	21	29	21	8	1
2200	P79	22	19	18	8	1
2201	P79	23	18	17	8	1
2202	P79	24	15	11	8	1
2203	P79	25	13	2	8	1
2204	P79	26	17	5	8	1
2205	P79	27	21	9	8	1
2206	P79	28	14	6	8	1
2217	P80	17	183	93	8	3
2218	P80	18	171	109	8	3
2219	P80	19	93	61	8	3
2220	P80	20	72	46	8	3
2221	P80	21	87	56	8	3
2222	P80	22	81	49	8	3
2223	P80	23	83	37	8	3
2224	P80	24	69	39	8	3
2225	P80	25	108	73	8	3
2226	P80	26	108	77	8	3
2227	P80	27	89	57	8	3
2228	P80	28	112	68	8	3
